# Supplementary material for: Antibiotic resistance and phylogenetic profiling of Escherichia coli from dairy farm soils; organic versus conventional systems
Source: Curr Res Microb Sci. 2021 Dec 10;3:100088. doi: 10.1016/j.crmicr.2021.100088 (PMC8688864; doi:10.1016/j.crmicr.2021.100088)
Supplement: Supplementary file 1 [file mmc1.xlsx]

## Sheet: Sheet1
			Clear Waters organic farm
	Disc diffusion antimicrobial susceptibility test. Spring 2017
S.No	DfSEC	Te30	Na30	CPD10	CN10	MEM10	CIP30	FOX30	C30	Phenotype screening test	Phylogeny group
1	CW-16-S17	R	S	I	S	S	S	R	S	nil	B1
2	CW-35-S17	S	S	S	S	S	S	S	S	nil	B1
3	CW-46-S17	S	S	I	S	S	S	R	S	nil	B1
4	CW-60-S17	R	S	I	S	S	S	S	S	nil	B1
5	CW-1-S17	R	S	S	S	S	S	S	S	nil	B1
6	CW-14-S17	S	S	I	S	S	S	S	S	nil	B1
7	CW-37-S17	S	S	S	S	S	S	R	S	nil	B1
8	CW-36-S17	S	S	I	S	I	S	I	S	nil	B1
9	CW-23-S17	S	S	S	S	S	S	S	S	nil	B1
10	CW-48-S17	S	S	I	S	S	S	S	S	nil	B1
11	CW-31-S17	S	S	I	S	S	S	S	S	nil	B1
12	CW-39-S17	S	S	S	S	S	S	R	S	nil	B1
13	CW-47-S17	S	S	I	S	S	S	S	S	nil	B1
14	CW-42-S17	S	S	S	S	S	S	S	S	nil	B1
15	CW-26-S17	S	S	S	S	S	S	S	S	nil	B1
16	CW-38-S17	S	S	S	S	I	S	S	S	nil	B1
17	CW-34-S17	S	S	S	S	S	S	S	S	nil	B1
18	CW-50-S17	S	S	S	S	S	S	S	S	nil	B1
19	CW-7-S17	S	S	S	S	S	S	S	S	nil	B1
20	CW-11-S17	S	S	S	S	S	S	S	S	nil	B1
21	CW-8-S17	S	S	S	S	S	S	S	S	nil	B1
22	CW-40-S17	S	S	I	S	S	S	S	S	nil	B1
23	CW-49-S17	S	S	S	S	S	S	S	S	nil	E
24	CW-21-S17	R	S	S	S	S	S	S	S	nil	B1
25	CW-6-S17	S	S	S	S	S	S	S	S	nil	B1
26	CW-10-S17	S	S	S	S	S	S	S	S	nil	A
27	CW-15-S17	S	S	S	S	S	S	S	S	nil	B1
28	CW-52-S17	S	S	S	S	S	S	S	S	nil	B1
29	CW-45-S17	S	S	S	S	S	S	S	S	nil	B1
30	CW-19-S17	R	S	S	S	R	S	R	S	nil	B1
31	CW-22-S17	S	S	S	S	S	S	S	S	nil	B1
32	CW-41-S17	S	S	S	S	S	S	R	S	nil	A
33	CW-33-S17	S	S	S	S	S	S	R	S	nil	B1
34	CW-5-S17	S	S	S	S	R	S	S	S	nil	B1
35	CW-4-S17	R	S	S	S	S	S	R	S	nil	B1
36	CW-17-S17	R	S	I	S	S	S	R	S	nil	B1
37	CW-29-S17	S	S	S	S	S	S	S	S	nil	B1
38	CW-18-S17	S	S	I	S	S	S	R	S	nil	B1
39	CW-27-S17	S	S	I	S	S	S	S	S	nil	B1
40	CW-25-S17	S	S	S	S	S	S	S	S	nil	B1
41	CW-20-S17	R	S	I	S	S	S	R	S	nil	B1
42	CW-51-S17	S	S	S	S	S	S	S	S	nil	C
43	CW-13-S17	S	S	S	S	S	S	S	S	nil	B1
44	CW-3-S17	S	S	S	S	S	S	S	S	nil	E
45	CW-2-S17	R	S	S	S	S	S	R	S	nil	B1
46	CW-24-S17	R	S	I	S	S	S	S	S	nil	B1
47	CW-86-17	S	S	I	S	S	S	S	S	nil	B1
48	CW-100-S17	S	S	S	S	S	S	S	S	nil	B1
49	CW-9-S17	R	S	S	S	S	S	S	S	nil	B1
50	CW-87-S17	S	S	S	S	S	S	S	S	nil	B1
			Disc diffusion antimicrobial susceptibility testing Spring 2018
#	DfSEC	Te30	Na30	CPD10	CN10	MEM10	CIP30	FOX30	C30	phenotype screening test	Phylogeny group
1	CW-19-S18	S	S	S	S	S	S	S	S	nil	C
2	CW-33-S18	S	S	S	S	S	S	R	S	ESBL	E
3	CW-2-S18	S	S	S	S	S	S	S	S	nil	B1
4	CW-3-S18	S	S	S	S	S	S	S	S	nil	B1
5	CW-24-S18	S	S	S	S	S	S	S	S	nil	B1
6	CW-25-S18	S	S	S	S	S	S	S	S	nil	E
7	CW-20-S18	S	S	S	S	S	S	S	S	nil	E
8	CW-30-S18	S	S	S	S	S	S	S	S	nil	E
9	CW-31-S18	S	S	S	S	S	S	S	S	nil	E
10	CW-32-S18	S	S	S	S	S	S	S	S	nil	E
11	CW-8-S18	S	S	S	S	S	S	S	S	nil	E
12	CW-6-S18	S	R	S	S	S	S	S	S	nil	B1
13	CW-5-S18	S	S	S	S	S	S	S	S	nil	B1
14	CW-27-S18	S	S	S	S	S	S	S	S	nil	E
15	CW-17-S18	S	S	S	S	S	S	S	S	nil	B1
16	CW-34-S18	S	S	S	S	S	S	S	S	nil	E
17	CW-29-S18	S	S	S	S	S	S	S	S	nil	B1
18	CW-18-S18	S	S	S	S	S	S	S	S	nil	E
19	CW-11-S18	S	S	S	S	S	S	S	S	nil	B1
20	CW-12-S18	S	S	S	S	S	S	S	S	nil	B1
21	CW-9-S18	S	S	S	S	S	S	S	S	nil	B1
22	CW-35-S18	S	S	S	S	S	S	S	S	nil	E
23	CW-13-S18	S	S	S	S	S	S	S	S	nil	B1
24	CW-15-S18	S	S	S	S	S	S	S	S	nil	C
25	CW-14-S18	S	S	S	S	S	S	S	S	nil	C
26	CW-7-S18	S	S	S	S	S	S	S	S	nil	C
27	CW-10-S18	S	S	S	S	S	S	S	S	nil	B1
28	CW-40-S18	S	S	S	S	S	S	S	S	nil	B1
29	CW-44-S18	S	S	S	S	S	S	S	S	nil	E
30	CW-36-S18	S	S	S	S	S	S	S	S	nil	B1
31	CW-38-S18	S	S	S	S	S	S	S	S	nil	B1
32	CW-43-S18	S	S	S	S	S	S	S	S	nil	B1
33	CW-46-S18	S	S	S	S	S	S	S	S	nil	B1
34	CW-45-S18	S	S	S	S	S	S	S	S	nil	B1
35	CW-22-S18	S	S	S	S	S	S	S	S	nil	B1
36	CW-28-S18	S	S	S	S	S	S	S	S	nil	B1
37	CW-23-S18	S	S	S	S	S	S	S	S	nil	B1
38	CW-39-S18	S	S	S	S	S	S	S	S	nil	D
39	CW-42-S18	S	S	S	S	S	S	S	S	nil	B1
40	CW-41-S18	S	S	S	S	S	S	S	S	nil	B1
41	CW-16-S18	S	S	S	S	S	S	S	S	nil	C
42	CW-26-S18	S	S	S	S	S	S	S	S	nil	E
43	CW-51-S18	S	S	I	I	S	S	I	S	nil	B1
44	CW-47-S18	S	S	R	S	S	S	S	S	nil	B1
45	CW-49-S18	S	S	S	S	S	S	S	S	nil	B1
46	CW-50-S18	S	S	S	S	S	S	S	S	nil	B1
47	CW-46-S18	S	S	S	S	S	S	S	S	nil	B1
		Disc diffusion antimicrobial resistance pattern Autumn 2018
#	DfSEC	Te30	Na30	CPD10	CN10	MEM10	CIP30	FOX30	C30	phenotype screening	Phylogeny group
1	CW-16-A18	R	S	S	S	S	S	S	S	nil	E
2	CW-15-A18	S	S	S	S	S	S	S	S	nil	Unknown
3	CW-1-A18	S	S	S	S	S	S	S	S	nil	E
4	CW-2-A18	S	S	S	S	S	S	S	S	nil	B1
5	CW-10-A18	S	S	S	S	S	S	S	S	nil	B1
6	CW-14-A18	S	S	S	S	S	S	S	S	nil	E
7	CW-3-A18	S	S	S	S	S	S	S	S	nil	B1
8	CW-9-A18	S	S	S	S	S	S	S	S	nil	B1
9	CW-31-A18	S	S	S	S	S	S	S	S	nil	A
10	CW-43-A18	S	S	S	S	S	S	S	S	nil	B1
11	CW-6-A18	S	S	S	S	S	S	S	S	nil	C
12	CW-8-A18	S	S	S	S	S	S	S	S	nil	E
13	CW-39-A18	S	S	S	S	S	S	S	S	nil	C
14	CW-44-A18	S	S	S	S	S	S	S	S	nil	E
15	CW-36-A18	S	S	S	S	S	S	S	S	nil	E
16	CW-20-A18	S	S	S	S	S	S	S	S	nil	B1
17	CW-23-A18	S	S	S	S	S	S	S	S	nil	E
18	CW-48-A18	S	S	S	S	S	S	S	S	nil	B1
19	CW-4-A18	S	S	S	S	S	S	S	S	nil	B1
20	CW-33-A18	S	S	S	S	S	S	S	S	nil	B1
21	CW-50-A18	S	S	S	S	S	S	S	S	nil	B1
22	CW-40-A18	S	S	S	S	S	S	S	S	nil	B1
23	CW-13-A18	S	S	S	S	S	S	S	S	nil	B1
24	CW-32-A18	S	S	S	S	S	S	S	S	nil	B1
25	CW-37-A18	S	S	S	S	S	S	S	S	nil	E
26	CW-29-A18	S	S	S	S	S	S	S	S	nil	B1
27	CW-21-A18	S	S	S	S	S	S	S	S	nil	B1
28	CW-18-A18	S	S	S	S	S	S	S	S	nil	E
29	CW-26-A18	S	S	S	S	S	S	S	S	nil	C
30	CW-24-A18	S	S	S	S	S	S	S	S	nil	B1
31	CW-30-A18	S	S	S	S	S	S	S	S	nil	B1
32	CW-17-A18	S	S	S	S	S	S	S	S	nil	B1
33	CW-45-A18	S	S	S	S	S	S	S	S	nil	B1
34	CW-19-A18	S	S	S	S	S	S	S	S	nil	B1
35	CW-12-A18	R	S	S	S	S	S	S	S	nil	C
36	CW-47-A18	S	S	S	S	S	S	S	S	nil	B1
37	CW-49-A18	S	S	R	S	S	S	R	S	ESBL	E
38	CW-41-A18	S	S	S	S	S	S	S	S	nil	C
39	CW-11-A18	S	S	S	S	S	S	S	S	nil	B1
40	CW-5-A18	S	S	S	S	S	S	S	S	nil	B1
41	CW-51-A18	S	S	S	S	S	S	S	S	nil	B1
42	CW-52-A18	S	S	S	S	S	S	S	S	nil	B1
43	CW-34-A18	S	S	S	R	S	S	S	S	nil	B1
44	CW-22-A18	S	S	S	S	S	S	S	S	nil	B1
45	CW-35-A18	S	S	S	S	S	S	S	S	nil	E
46	CW-42-A18	S	S	S	S	S	S	S	S	nil	C
47	CW-28-A18	S	S	R	S	S	S	R	S	ESBL	B1
48	CW-38-A18	S	S	S	S	S	S	S	S	nil	B1
49	CW-7-A18	S	S	S	S	S	S	S	S	nil	E
		Disc diffusion antimicrobial susceptibility testing Winter 2018
S.No	DfSEC	Te30	Na30	CPD10	CN10	MEM10	CIP30	FOX30	C30	phenotype screening	Phylogeny group
1	CW-34-W-18	S	S	S	S	S	S	S	S	nil	E
2	CW-35-W18	S	S	S	S	S	S	S	S	nil	E
3	CW-37-W18	S	S	S	S	S	S	S	S	nil	B1
4	CW-29-W18	S	S	S	S	S	S	S	S	nil	E
5	CW-25-W18	S	S	S	S	S	S	S	S	nil	B1
6	CW-19-W18	S	S	S	S	S	S	S	S	nil	A
7	CW-7-W18	S	S	S	S	S	S	S	S	nil	B1
8	CW-35-W18	S	S	S	S	S	S	S	S	nil	B1
9	CW-21-W18	S	S	S	S	S	S	S	S	nil	B1
10	CW-28-W18	S	S	S	S	S	S	S	S	nil	E
11	CW-23-W18	S	S	S	S	S	S	S	S	nil	C
12	CW-22-W18	S	S	S	S	S	S	S	S	nil	B1
13	CW-30-W18	S	S	S	S	S	S	S	S	nil	B1
14	CW-31-W18	S	S	S	S	S	S	S	S	nil	B1
15	CW-32-W18	S	S	S	S	S	S	S	S	nil	B1
16	CW-24-W18	S	S	S	S	S	S	S	S	nil	B1
17	CW-8-W18	S	S	S	S	S	S	S	S	nil	B1
18	CW-27-W18	S	S	S	S	S	S	S	S	nil	E
19	CW-5-W18	S	S	S	S	S	S	S	S	nil	B1
20	CW-4-W18	S	S	S	S	S	S	S	S	nil	B1
21	CW-3-W18	S	S	S	S	S	S	S	S	nil	B1
22	CW-2-W18	S	S	S	S	S	S	S	S	nil	A
23	CW-12-W18	S	S	S	S	S	S	S	S	nil	B1
24	CW-13-W18	S	S	S	S	S	S	S	S	nil	B1
25	CW-26-W18	S	S	S	S	S	S	S	S	nil	C
26	CW-17-W18	S	S	S	S	S	S	S	S	nil	B1
27	CW-18-W18	S	S	S	S	S	S	S	S	nil	B1
28	CW-47-W18	S	S	S	S	S	S	S	S	nil	B1
29	CW-39-W18	S	S	S	S	S	S	S	S	nil	E
30	CW-41-W18	S	S	S	S	S	S	S	S	nil	D
31	CW-16-W18	S	S	S	S	S	S	S	S	nil	B1
32	CW-36-W18	S	S	S	S	S	S	S	S	nil	E
33	CW-15-W18	S	S	S	S	S	S	S	S	nil	Clade III, IV or V
34	CW-48-W18	S	S	S	S	S	S	S	S	nil	E
35	CW-43-W18	S	S	S	S	S	S	S	S	nil	E
36	CW-40-W18	S	S	S	S	S	S	S	S	nil	B1
37	CW-45-W18	S	S	S	S	S	S	S	S	nil	B1
38	CW-10-W18	S	S	S	S	S	S	S	S	nil	B1
39	CW-33-W18	S	S	S	S	S	S	S	S	nil	E
40	CW-19-W18	S	S	S	S	S	S	S	S	nil	A
41	CW-44-W18	S	S	S	S	R	S	S	S	nil	A
42	CW-1-W18	S	S	S	S	S	S	S	S	nil	B1
43	CW-46-W18	S	S	S	S	R	S	S	S	nil	B1
44	CW-51-W18	S	S	S	S	S	S	S	S	nil	B1
45	CW-50-W18	S	S	S	S	S	S	S	S	nil	E
46	CW-49-W18	S	S	I	S	S	S	R	S	nil	E
47	CW-38-W18	S	S	S	S	S	S	S	S	nil	B1
				Mill Road Conversional Dairy Farm
		Disc diffusion antimicrobial susceptibility testing Spring 2017
S.No	DfSEC	Te30	Na30	CPD10	CN10	MEM10	CIP30	FOX30	C30	phenotype screening	Phylogeny group
1	MRD-34-S17	S	S	S	S	S	S	S	S	nil	B1
2	MRD-37-S17	R	S	S	S	S	S	S	S	nil	B1
3	MRD-29-S17	S	S	S	S	S	S	S	S	nil	B1
4	MRD-38-S17	S	S	S	S	S	S	S	S	nil	B1
5	MRD-19-S17	S	S	S	S	R	S	S	S	nil	B1
6	MRD-30-S17	S	S	I	S	S	S	S	S	nil	B1
7	MRD-24-S17	S	S	S	S	S	S	R	S	ESBL	B1
8	MRD-35-S17	S	R	S	S	S	S	S	S	nil	B1
9	MRD-18-S17	S	S	S	S	S	S	S	S	nil	B1
10	MRD-27-S17	S	S	S	S	S	S	S	S	nil	C
11	MRD-33-S17	S	S	S	S	S	S	S	S	nil	B1
12	MRD-46-S17	S	S	S	S	S	S	S	S	nil	B1
13	MRD-48-S17	S	R	S	S	S	S	S	S	nil	B1
14	MRD-50-S17	S	S	S	S	S	S	S	S	nil	B1
15	MRD-16-S17	S	S	S	S	S	S	S	S	nil	A
16	MRD-13-S17	S	S	S	S	S	S	S	S	nil	B1
17	MRD-11-S17	S	S	S	S	S	S	S	S	nil	B1
18	MRD-9-S17	S	S	S	S	S	S	R	S	nil	B1
19	MRD-1-S17	S	S	R	S	R	S	S	S	nil	E
20	MRD-17-S17	S	R	S	S	S	S	S	S	nil	B1
21	MRD-15-S17	S	R	S	S	S	S	I	S	nil	B1
22	MRD-49-S17	S	S	S	S	R	S	S	S	nil	B1
23	MRD-40-S17	S	S	S	S	S	S	S	S	nil	B2
24	MRD-44-S17	S	S	S	S	S	S	S	S	nil	B1
25	MRD-2-S17	S	S	S	S	R	S	S	S	nil	B1
26	MRD-31-S17	S	S	S	S	S	S	S	S	nil	B1
27	MRD-21-S17	S	S	S	S	S	S	S	S	nil	B1
28	MRD-22-S17	S	S	S	S	S	S	S	S	nil	B1
29	MRD-12-S17	S	S	S	S	R	S	S	S	nil	B1
30	MRD-7-S17	S	S	S	S	S	S	S	S	nil	B1
31	MRD-5-S17	S	S	S	S	S	S	R	S	nil	B1
32	MRD-62-S17	S	S	S	S	S	S	S	S	nil	B1
33	MRD-59-S17	S	S	S	S	S	S	S	S	nil	B1
34	MRD-47-S17	S	S	S	S	S	S	S	S	nil	B1
35	MRD-61-S17	S	S	S	S	S	S	S	S	nil	B1
36	MRD-51-S17	S	S	I	S	S	S	S	S	nil	B1
37	MRD-60-S17	S	S	S	S	S	S	S	S	nil	B1
38	MRD-45-S17	S	S	S	S	S	S	S	S	nil	C
39	MRD-23-S17	S	S	S	S	S	S	S	S	nil	B2
40	MRD-58-S17	S	S	S	S	S	S	S	S	nil	B1
41	MRD-25-S17	S	S	S	S	S	S	S	S	nil	B1
42	MRD-10-S17	S	S	S	S	S	S	S	S	nil	B1
43	MRD-42-S17	S	I	S	S	R	S	S	S	nil	B1
44	MRD-37-S17	S	S	S	S	S	S	S	S	nil	B1
45	MRD-36-S17	S	S	S	S	S	S	S	S	nil	B1
46	MRD-57-S17	S	S	S	S	S	S	S	S	nil	B1
47	MRD-65-S17	S	S	S	S	S	S	S	S	nil	B1
48	MRD-13-S17	S	S	S	S	S	S	S	S	nil	A
49	MRD-41-S17	S	S	S	S	S	S	S	S	nil	B1
50	MRD-43-S17	S	I	S	S	R	S	S	S	nil	B1
51	MRD-32-S17	S	S	S	S	S	S	S	S	nil	B1
52	MRD-26-S17	S	S	S	S	S	S	S	S	nil	B1
53	MRD-35-S17	S	S	R	S	S	S	S	S	nil	B1
54	MRD-50-S17	S	S	S	S	S	S	S	S	nil	B1
55	MRD-54-S17	S	S	S	S	S	S	S	S	nil	B1
56	MRD-11-S17	S	S	S	S	S	S	S	S	nil	B1
57	MRD-28-S17	S	S	S	S	S	S	S	S	nil	A
58	MRD-20-S17	S	S	S	S	S	S	S	S	nil	B1
59	MRD-56-S17	S	S	S	S	S	S	S	S	nil	B1
60	MRD-53-S17	S	S	S	S	S	S	S	S	nil	E
61	MRD-8-S17	S	S	S	S	S	S	S	S	nil	E
62	MRD-40-S17	S	S	S	S	S	S	S	S	nil	E
63	MRD-44-S17	S	S	S	S	S	S	S	S	nil	C
64	MRD-31-S17	S	S	S	S	S	S	S	S	nil	A
65	MRD-24-S17	S	S	S	S	S	S	R	S	nil	B1
66	MRD-4-S17	S	I	S	S	R	S	S	S	nil	B1
		Disc diffusion antimicrobial susceptibility testing Spring 2018
S.No	DfSEC	Te30	Na30	CPD10	CN10	MEM10	CIP30	FOX30	C30	phenotype screening	Phylogeny group
1	MRD-14-S18	S	S	S	S	S	S	S	S	nil	B1
2	MRD-15-S18	S	S	S	S	S	S	S	S	nil	B1
3	MRD-25-S18	S	S	S	S	S	S	S	S	nil	C
4	MRD-35-S18	S	S	S	S	S	S	S	S	nil	B1
5	MRD-4-S18	S	S	S	S	S	S	S	S	nil	B1
6	MRD-16-S18	S	S	S	S	S	S	S	S	nil	B1
7	MRD-18-S18	S	S	S	S	S	S	S	S	nil	B1
8	MRD-13-S18	S	S	S	S	S	S	S	S	nil	B1
9	MRD-21-S18	S	S	S	S	S	S	S	S	nil	B1
10	MRD-22-S18	S	S	S	S	S	S	S	S	nil	B1
11	MRD-23-S18	S	S	S	S	S	S	S	S	nil	B1
12	MRD-24-S18	S	S	S	S	S	S	S	S	nil	B1
13	MRD-12-S18	S	S	S	S	S	S	S	S	nil	B1
14	MRD-11-S18	S	S	S	S	S	S	S	S	nil	B1
15	MRD-19-S18	S	S	S	S	S	S	S	S	nil	B1
16	MRD-5-S18	S	S	S	S	S	S	S	S	nil	B1
17	MRD-1-S18	S	S	S	S	S	S	S	S	nil	B1
18	MRD-8-S18	S	S	S	S	S	S	S	S	nil	Unknown
19	MRD-9-S18	S	S	S	S	S	S	S	S	nil	B1
20	MRD-10-S18	S	S	S	S	S	S	S	S	nil	B1
21	MRD-30-S18	S	S	S	S	S	S	S	S	nil	E
22	MRD-52-S18	S	S	S	S	S	S	S	R	nil	B1
23	MRD-34-S18	S	S	S	S	S	S	S	S	nil	B1
24	MRD-36-S18	R	S	S	S	S	S	S	S	nil	B1
25	MRD-38-S18	S	S	S	S	S	S	S	S	nil	E
26	MRD-49-S18	S	S	S	S	S	S	I	S	nil	B1
27	MRD-53-S18	S	S	S	S	S	S	S	R	nil	A
28	MRD-54-S18	S	I	I	S	S	S	S	I	nil	B1
29	MRD-55-S18	S	S	S	S	S	S	S	R	nil	B1
30	MRD-44-S18	S	S	S	S	S	S	S	S	nil	B1
31	MRD-47-S18	S	S	S	S	S	S	S	S	nil	C
32	MRD-45-S18	S	S	S	S	S	S	S	S	nil	B1
33	MRD-43-S18	S	S	R	S	S	S	S	S	nil	B1
34	MRD-39-S18	S	S	S	S	S	S	S	S	nil	B1
35	MRD-40-S18	S	S	S	S	S	S	S	S	nil	A
36	MRD-32-S18	S	S	S	S	S	S	S	S	nil	B1
37	MRD-46-S18	S	S	I	S	S	S	R	S	nil	Unknown
38	MRD-29-S18	S	S	S	S	S	S	S	S	nil	B1
39	MRD-31-S18	S	S	S	S	S	S	S	S	nil	E
40	MRD-41-S18	S	S	S	S	S	S	S	S	nil	E
41	MRD-33-S18	S	S	S	S	S	S	S	S	nil	B1
42	MRD-42-S18	S	S	S	S	R	S	S	S	nil	B1
43	MRD-3-S18	S	S	S	S	S	S	S	S	nil	B1
44	MRD-2-S18	S	S	S	S	S	S	S	S	nil	C
45	MRD-17-S18	S	S	S	S	S	S	S	S	nil	B1
46	MRD-48-S18	S	S	S	S	S	S	S	S	nil	B2
47	MRD-6-S18	S	S	S	S	S	S	S	S	nil	B1
48	MRD-20-S18	S	S	S	S	S	S	S	S	nil	B1
49	MRD-27-S18	S	S	S	S	S	S	S	S	nil	B1
50	MRD-51-S18	S	S	S	S	S	S	S	S	nil	B1
			Disc diffusion antimicrobial susceptibility testing Autumn 2018
S.No	Strain Name	Te30	Na30	CPD10	CN10	MEM10	CIP10	FOX30	C30	phenotype screening	Phylogeny group
1	MRD-61-A18	S	S	S	S	S	S	S	S	nil	A
2	MRD-43-A18	S	S	S	S	S	S	S	S	nil	B1
3	MRD-56-A18	S	S	S	S	S	S	S	S	nil	B1
4	MRD-62-A18	S	S	S	S	S	S	S	S	nil	B1
5	MRD-63-A18	S	S	S	S	S	S	S	S	nil	B1
6	MRD-64-A18	S	S	S	S	S	S	S	S	nil	B1
7	MRD-55-A18	S	S	S	S	S	S	S	S	nil	E
8	MRD-50-A18	S	S	S	S	S	S	S	S	nil	B1
9	MRD-44-A18	S	S	S	S	S	S	S	S	nil	B1
10	MRD-41-A18	S	S	S	S	S	S	S	S	nil	B1
11	MRD-52-A18	S	S	S	S	S	S	S	S	nil	A
12	MRD-59-A18	S	S	S	S	S	S	S	S	nil	B1
13	MRD-51-A18	S	S	S	S	S	S	S	S	nil	B1
14	MRD-53-A18	S	S	S	S	S	S	S	S	nil	B1
15	MRD-33-A18	S	S	S	S	S	S	S	S	nil	B1
16	MRD-38-A18	S	S	S	S	S	S	S	S	nil	B1
17	MRD-40-A18	S	S	R	S	S	S	S	S	nil	B1
18	MRD-37-A18	S	S	S	S	S	S	S	S	nil	E
19	MRD-47-A18	S	S	S	S	S	S	S	S	nil	B1
20	MRD-49-A18	S	S	S	S	S	S	S	S	nil	clade 1
21	MRD-46-A18	S	S	S	S	S	S	S	S	nil	B1
22	MRD-48-A18	S	S	S	S	S	S	S	S	nil	B1
23	MRD-45-A18	S	S	S	S	S	S	S	S	nil	B1
24	MRD-1-A18	S	S	S	S	S	S	S	S	nil	B1
25	MRD-10-A18	S	S	S	S	S	S	S	S	nil	B1
26	MRD-35-A18	S	S	S	S	S	S	S	S	nil	clade III +IV+V
27	MRD-2-A18	S	S	S	S	S	S	S	S	nil	A
28	MRD-7-A18	S	S	S	S	S	S	S	S	nil	B1
29	MRD-30-A18	S	S	S	S	S	S	S	S	nil	B1
30	MRD-31-A18	S	S	S	S	S	S	S	S	nil	B1
31	MRD-6-A18	S	S	S	S	S	S	S	S	nil	B1
32	MRD-8-A18	S	S	S	S	S	S	S	S	nil	B1
33	MRD-3-A18	S	S	S	S	S	S	S	S	nil	A
34	MRD-18-A18	S	S	S	S	S	S	S	S	nil	B1
35	MRD-16-A18	S	S	S	S	S	S	S	S	nil	B1
36	MRD-17-A18	S	S	S	S	S	S	S	S	nil	B1
37	MRD-19-A18	S	S	S	S	S	S	S	S	nil	B1
38	MRD-34-A18	S	S	S	S	S	S	S	S	nil	B1
39	MRD-32-A18	S	S	S	S	S	S	S	S	nil	B1
40	MRD-25-A18	S	S	S	S	S	S	S	S	nil	B1
41	MRD-15-A18	S	S	S	S	S	S	R	S	nil	E
42	MRD-29-A18	S	S	S	S	S	S	S	S	nil	B1
43	MRD-26-A18	S	S	S	S	S	S	S	S	nil	E
44	MRD-27-A18	S	S	S	S	S	S	S	S	nil	D
45	MRD-22-A18	S	S	S	S	S	S	S	S	nil	B1
46	MRD-58-A18	S	S	S	S	S	S	S	S	nil	B1
47	MRD-28-A18	S	S	S	S	S	S	S	S	nil	B1
48	MRD-21-A18	S	S	S	S	S	S	R	S	AmpC+	B1
49	MRD-54-A18	S	S	S	S	S	S	S	S	nil	B2
50	MRD-39-A18	S	S	R	S	S	S	R	S	nil	B1
51	MRD-42-A18	S	S	S	S	S	S	R	S	nil	B1
52	MRD-57-A18	S	S	S	S	S	S	R	S	nil	B1
53	MRD-5-A18	S	S	S	S	S	S	R	S	nil	E
54	MRD-13-A18	S	S	S	S	S	S	R	S	nil	B1
55	MRD-14-A18	S	S	S	S	S	S	R	S	nil	B1
			Disc diffusion antimicrobial susceptibility testing Winter 2018
S.No	Strain Name	Te30	Na30	CPD10	CN10	MEM10	CIP10	FOX30	C30	phenotype screening	Phylogeny group
1	MRD-16-W18	S	S	S	S	S	S	S	S	nil	B1
2	MRD-19-W18	S	S	S	S	S	S	S	S	nil	A
3	MRD-6-W18	S	S	S	S	S	S	S	S	nil	unknown
4	MRD-18-W18	S	S	S	S	S	S	S	S	nil	A
5	MRD-15-W18	S	S	S	S	S	S	S	S	nil	B1
6	MRD-36-W18	S	S	S	S	S	S	S	S	nil	B1
7	MRD-1-W18	S	S	S	S	S	S	S	S	nil	B1
8	MRD-39-W18	S	S	S	S	S	S	S	S	nil	B1
9	MRD-50-W18	S	S	S	S	S	S	S	S	nil	B1
10	MRD-41-W18	S	S	S	S	S	S	S	S	nil	unknown
11	MRD-55-W18	S	S	S	S	S	S	S	S	nil	B1
12	MRD-25-W18	S	S	S	S	S	S	S	S	nil	E
13	MRD-38-W18	S	S	S	S	S	S	S	S	nil	B1
14	MRD-44-W18	S	S	S	S	S	S	S	S	nil	B1
15	MRD-43-W18	S	S	S	S	S	S	S	S	nil	B1
16	MRD-47-W18	S	S	S	S	S	S	S	S	nil	E
17	MRD-42-W18	S	S	S	S	S	S	S	S	nil	B1
18	MRD-46-W18	S	S	S	S	S	S	S	S	nil	E
19	MRD-30-W18	S	S	S	S	S	S	S	S	nil	B1
20	MRD-31-W18	S	S	S	S	S	S	S	S	nil	E
21	MRD-27-W18	S	S	S	S	S	S	S	S	nil	unknown
22	MRD-48-W18	S	S	S	S	S	S	S	S	nil	B1
23	MRD-49-W18	S	S	S	S	S	S	S	S	nil	B1
24	MRD-26-W18	S	S	S	S	S	S	S	S	nil	E
25	MRD-20-W18	S	S	S	S	S	S	S	S	nil	A
26	MRD-29-W18	S	S	S	S	S	S	S	S	nil	B1
27	MRD-37-W18	S	S	S	S	S	S	S	S	nil	B1
28	MRD-35-W18	S	S	S	S	S	S	S	S	nil	B1
29	MRD-13-W18	S	S	S	S	S	S	S	S	nil	A
30	MRD-9-W18	S	S	S	S	S	S	S	S	nil	B1
31	MRD-5-W18	S	S	S	S	S	S	S	S	nil	A
32	MRD-7-W18	S	S	S	S	S	S	S	S	nil	A
33	MRD-14-W18	S	S	S	S	S	S	S	S	nil	A
34	MRD-10-W18	S	S	S	S	S	S	S	S	nil	A
35	MRD-8-W18	S	S	S	S	S	S	S	S	nil	A
36	MRD-12-W18	S	S	S	S	S	S	R	S	nil	B1
37	MRD-17-W18	S	S	S	S	S	S	S	S	nil	B1
38	MRD-11-W18	S	S	S	S	S	S	S	S	nil	B1
39	MRD-40-W18	S	S	I	S	S	S	I	R	nil	E
40	MRD-24-W18	S	S	I	I	S	S	I	I	nil	B1
41	MRD-22-W18	S	S	S	S	S	S	R	S	ESBL	B1
42	MRD-45-W18	S	S	S	S	S	S	S	S	nil	B1
43	MRD-3-W18	S	S	S	S	S	S	R	S	nil	B1
44	MRD-34-W18	S	S	I	S	S	S	I	I	nil	B1
45	MRD-4-W18	S	S	S	S	S	S	S	S	nil	B1
46	MRD-23-W18	S	S	S	S	S	S	R	S	nil	B1
47	MRD-2-W18	S	S	S	S	S	S	R	S	nil	B1
48	MRD-32-W18	S	S	I	S	S	S	I	S	nil	B1
49	MRD-21-W18	S	S	S	S	S	S	R	S	nil	B1
50	MRD-33-W18	S	S	I	S	S	S	I	I	nil	B1
			Peel Forest conventional dairy farm
		Disc diffusion antimicrobial susceptibility testing Spring 2017
S.No	Strain Name	Te30	Na30	CPD10	CN10	MEM10	CIP10	FOX30	C30	phenotype screening	Phylogroup
1	PF-6-S17	S	S	S	S	S	S	S	S	nil	C
2	PF-9-S17	R	S	S	S	S	S	S	R	nil	C
3	PF-8-S17	S	S	S	S	S	S	S	S	nil	C
4	PF-28-S17	S	S	S	S	S	S	S	S	nil	B1
5	PF-30-S17	S	S	S	R	S	S	S	S	nil	C
6	PF-31-S17	S	S	S	R	S	S	S	S	nil	B1
7	PF-29-S17	S	S	S	S	S	S	S	S	nil	C
8	PF-35-S17	S	R	S	S	S	S	S	S	nil	B1
9	PF-1-S17	R	S	S	S	S	S	S	S	nil	B1
10	PF-2-S17	R	S	S	S	S	S	S	S	nil	B1
11	PF-27-S17	S	S	S	R	S	S	S	S	nil	C
12	PF-43-S17	S	S	S	S	S	S	S	S	nil	B1
13	PF-46-S17	S	S	S	R	S	S	S	S	nil	B1
14	PF-39-S17	S	S	S	S	S	S	S	S	nil	E
15	PF-45-S17	S	S	R	S	S	S	S	S	nil	clade I
16	PF-49-S17	S	S	S	S	S	S	S	S	nil	B1
17	PF-47-S17	S	S	S	R	S	S	S	S	nil	B1
18	PF-48-S17	S	S	S	R	S	S	S	S	nil	C
19	PF-36-S17	S	S	R	S	S	S	S	S	nil	B1
20	PF-37-S17	S	S	S	S	S	S	S	R	nil	B1
21	PF-38-S17	S	S	S	S	S	S	S	S	nil	C
22	PF-25-S17	S	S	S	S	S	S	S	S	nil	B1
23	PF-44-S17	S	S	S	S	S	S	S	S	nil	B1
24	PF-22-S17	S	R	S	S	S	S	S	S	nil	B1
25	PF-19-S17	R	S	S	R	S	S	S	S	nil	C
26	PF-18-S17	S	R	S	S	S	S	S	S	nil	A
27	PF-16-S17	R	S	S	R	S	S	S	S	nil	B1
28	PF-33-S17	S	S	S	S	S	S	S	S	nil	C
29	PF-26-S17	S	S	S	S	S	S	S	S	nil	C
30	PF-24-S17	R	S	S	S	S	S	S	S	nil	C
31	PF-23-S17	S	S	S	S	S	S	S	S	nil	B1
32	PF-15-S17	S	S	S	S	S	S	S	S	nil	B1
33	PF-13-S17	S	S	S	S	S	S	S	S	nil	B1
34	PF-5-S17	S	S	R	S	S	S	S	S	nil	C
35	PF-20-S17	S	S	S	S	S	S	R	S	nil	E
36	PF-41-S17	S	S	S	R	S	S	S	S	nil	E
37	PF-4-S17	S	S	S	S	S	S	S	S	nil	E
38	PF-40-S17	R	S	I	I	I	S	S	S	nil	B1
39	PF-21-S17	R	S	S	S	S	S	S	S	nil	B1
40	PF-42-S17	S	S	S	S	R	S	S	S	nil	E
41	PF-50-S17	S	S	S	S	R	S	S	S	nil	B1
42	PF-34-S17	S	S	S	S	S	S	S	S	nil	C
43	PF-17-S17	S	S	S	S	S	S	R	S	nil	C
44	PF-7-S17	S	S	S	S	S	S	S	S	nil	B1
45	PF-10-S17	S	S	R	S	S	S	S	S	nil	B1
46	PF-32-S17	R	S	S	S	S	S	S	S	nil	E
47	PF-14-S17	S	R	S	S	S	S	S	S	nil	B1
48	PF-11-S17	S	S	S	S	S	S	S	S	nil	B1
49	PF-12-S17	S	S	S	S	S	S	S	S	nil	B1
50	PF-51-S17	S	S	S	S	S	S	S	S	nil	B1
		Disc diffusion antimicrobial susceptibility testing Spring 2018
S.No	Strain Name	Te30	Na30	CPD10	CN10	MEM10	CIP10	FOX30	C30	phenotype screening	Phylogeny group
1	PF-49-S18	R	S	S	S	S	S	S	S	nil	B1
2	PF-48-S18	S	S	S	S	S	S	S	S	nil	E
3	PF-51-S18	R	S	S	S	S	S	S	S	nil	B1
4	PF-52-S18	R	S	I	S	S	S	S	S	nil	B1
5	PF-55-S18	S	S	S	S	S	S	S	S	nil	A
6	PF-40-S18	S	S	S	S	S	S	S	S	nil	B1
7	PF-46-S18	R	S	S	S	S	S	S	S	nil	B1
8	PF-42-S18	R	S	S	S	S	S	S	S	nil	B1
9	PF-25-S18	S	S	R	S	S	S	R	S	ampC	B1
10	PF-36-S18	S	S	S	S	S	S	S	S	nil	B1
11	PF-56-S18	S	S	S	S	S	S	S	S	nil	C
12	PF-1-S18	S	S	S	S	S	S	S	S	nil	B1
13	PF-4-S18	S	S	S	S	S	S	S	S	nil	B1
14	PF-15-S18	S	S	S	S	S	S	S	S	nil	B1
15	PF-2-S18	S	S	S	S	S	S	S	S	nil	B1
16	PF-3-S18	S	S	S	S	S	S	S	S	nil	B1
17	PF-7-S18	S	S	S	S	S	S	S	S	nil	B1
18	PF-10-S18	S	S	S	S	S	S	S	S	nil	B1
19	PF-14-S18	S	S	S	S	S	S	S	S	nil	B1
20	PF-13-S18	S	S	S	S	S	S	S	S	nil	B1
21	PF-16-S18	S	S	S	S	S	S	S	S	nil	B1
22	PF-11-S18	S	S	S	S	S	S	S	S	nil	B1
23	PF-12-S18	S	S	S	S	S	S	S	S	nil	B1
24	PF-6-S18	S	S	S	S	S	S	S	S	nil	B1
25	PF-5-S18	S	S	S	S	S	S	S	S	nil	A
26	PF-8-S18	S	S	S	S	S	S	S	S	nil	B1
27	PF-17-S18	S	S	S	S	S	S	S	S	nil	B1
28	PF-24-S18	S	S	S	S	S	S	S	S	nil	B1
29	PF-23-S18	S	S	S	S	S	S	S	S	nil	B1
30	PF-22-S18	S	S	S	S	S	S	S	S	nil	B1
31	PF-21-S18	S	S	S	S	S	S	S	S	nil	B1
32	PF-18-S18	S	S	S	S	S	S	S	S	nil	B1
33	PF-19-S18	S	S	S	S	S	S	S	S	nil	E
34	PF-33-S18	S	S	S	S	S	S	S	S	nil	B1
35	PF-38-S18	S	S	S	S	S	S	S	S	nil	B1
36	PF-50-S18	S	S	S	S	S	S	S	S	nil	B1
37	PF-41-S18	S	S	S	S	S	S	S	S	nil	E
38	PF-29-S18	S	S	S	S	S	S	S	S	nil	E
39	PF-27-S18	S	S	S	S	S	S	S	S	nil	A
40	PF-45-S18	S	S	S	S	S	S	S	S	nil	B1
41	PF-37-S18	S	S	S	S	S	S	S	S	nil	E
42	PF-31-S18	S	S	S	S	S	S	R	S	nil	B1
43	PF-30-S18	S	S	S	S	S	S	S	S	nil	B1
44	PF-43-S18	S	S	S	S	S	S	S	S	nil	B1
45	PF-47-S18	R	S	S	S	S	S	S	S	nil	B1
46	PF-28-S18	S	S	S	S	S	S	S	S	nil	B1
47	PF-53-S18	S	S	S	S	S	S	S	S	nil	B1
48	PF-20-S18	S	S	S	S	S	S	S	S	nil	clade III+IV+V
49	PF-26-S18	S	S	S	S	S	S	S	S	nil	E
		Disc diffusion antimicrobial susceptibility testing Spring 2018
S.No	Strain Name	Te30	Na30	CPD10	CN10	MEM10	CIP10	FOX30	C30	phenotype screening	Phylogeny group
1	PF-47-A18	S	S	S	S	S	S	S	S	nil	B1
2	PF-29-A18	S	S	S	S	S	S	S	S	nil	B1
3	PF-34-A18	S	S	S	S	S	S	S	S	nil	B1
4	PF-1-A18	S	S	S	S	S	S	S	S	nil	B1
5	PF-3-A18	S	S	S	S	S	S	S	S	nil	B1
6	PF-28-A18	S	S	S	S	S	S	S	S	nil	B1
7	PF-27-A18	S	S	S	S	S	S	S	S	nil	B1
8	PF-8-A18	S	S	S	S	S	S	S	S	nil	B1
9	PF-54-A18	S	S	S	S	S	S	S	S	nil	C
10	PF-43-A18	S	S	S	S	S	S	S	S	nil	D
11	PF-57-A18	S	S	S	S	S	S	S	S	nil	E
12	PF-55-A18	S	S	S	S	S	S	S	S	nil	E
13	PF-38-A18	S	S	S	S	S	S	S	S	nil	B1
14	PF-47-A18	S	S	S	S	S	S	S	S	nil	B1
15	PF-52-A18	S	S	S	S	S	S	S	S	nil	B1
16	PF-49-A18	S	S	S	S	S	S	S	S	nil	B1
17	PF-51-A18	S	S	S	S	S	S	S	S	nil	C
18	PF-13-A18	S	S	S	S	S	S	S	S	nil	B1
19	PF-2-A18	S	S	S	S	S	S	S	S	nil	B1
20	PF-20-A18	S	S	S	S	S	S	S	S	nil	B1
21	PF-32-A18	R	S	R	S	S	S	R	S	ESBL	B1
22	PF-6-A18	S	S	S	S	S	S	S	S	nil	B1
23	PF-33-A18	S	S	S	S	S	S	S	S	nil	B1
24	PF-42-A18	S	S	S	S	S	S	S	S	nil	B1
25	PF-26-A18	S	S	S	S	S	S	S	S	nil	B1
26	PF-12-A18	S	S	S	S	S	S	S	S	nil	E
27	PF-37-A18	S	S	S	S	S	S	S	S	nil	B1
28	PF-40-A18	S	S	S	S	S	S	S	S	nil	E
29	PF-7-A18	S	S	S	S	S	S	S	S	nil	B1
30	PF-56-A18	R	S	S	S	S	S	S	S	nil	B1
31	PF-5-A18	S	S	S	S	S	S	S	S	nil	B1
32	PF-11-A18	S	S	S	S	S	S	S	S	nil	E
33	PF-4-A18	S	S	S	S	S	S	S	S	nil	B1
34	PF-16-A18	S	S	S	S	S	S	S	S	nil	B1
35	PF-30-A18	S	S	R	S	S	S	R	S	AmpC+	B1
36	PF-60-A18	S	S	S	S	S	S	S	S	nil	B1
37	PF-10-A18	S	S	S	S	S	S	S	S	nil	clade III +IV+V
38	PF-63-A18	S	S	S	S	S	S	S	S	nil	B1
39	PF-31-A18	S	S	S	S	S	S	S	S	nil	B1
40	PF-61-A18	S	S	S	S	S	S	S	S	nil	B1
41	PF-62-A18	S	S	S	S	S	S	S	S	nil	B1
42	PF-15-A18	R	S	S	S	S	S	R	S	ESBL	B1
43	PF-23-A18	S	S	S	S	S	S	S	S	nil	clade III +IV+V
44	PF-9-A18	S	S	S	S	S	S	R	S	nil	C
45	PF-58-A18	S	S	R	S	S	S	R	S	nil	B1
46	PF-24-A18	S	S	S	S	S	S	R	S	nil	B1
47	PF-19-A18	S	S	S	S	S	S	S	S	nil	E
48	PF-14-A18	R	S	S	S	S	S	R	S	AmpC+	B1
49	PF-22-A18	S	S	S	S	S	S	R	S	nil	E
50	PF-41-A18	S	S	S	S	S	S	R	S	nil	B1
51	PF-21-A18	S	S	S	S	S	S	S	S	nil	B1
52	PF-44-A18	S	S	S	S	S	S	R	S	nil	B1
53	PF-35-A18	R	S	I	S	S	S	S	S	nil	B1
	Disc diffusion antimicrobial susceptibility testing Winter 2018
S.No	Strain Name	Te30	Na30	CPD10	CN10	MEM10	CIP10	FOX30	C30	phenotype screening	Phylogeny group
1	PF-17-W18	S	S	S	S	S	S	S	S	nil	B1
2	PF-15-W18	S	S	S	S	S	S	S	S	nil	B1
3	PF-14-W18	S	S	S	S	S	S	S	S	nil	B1
4	PF-4-W18	S	S	S	S	S	S	R	S	nil	B1
5	PF-1-W18	S	S	S	S	S	S	S	S	nil	B1
6	PF-5-W18	S	S	S	S	S	S	S	S	nil	B1
7	PF-8-W18	S	S	S	S	S	S	S	S	nil	B1
8	PF-16-W18	S	S	S	S	S	S	S	S	nil	B1
9	PF-11-W18	S	S	S	S	S	S	S	S	nil	B1
10	PF-13-W18	S	S	S	S	S	S	S	S	nil	C
11	PF-10-W18	S	S	S	S	S	S	S	S	nil	B1
12	PF-9-W18	S	S	S	S	S	S	R	S	nil	B1
13	PF-3-W18	S	S	S	S	S	S	S	S	nil	B1
14	PF-2-W18	S	S	S	S	S	S	S	S	nil	B1
15	PF-50-W18	S	S	S	S	S	S	S	S	nil	B1
16	PF-51-W18	S	S	S	S	S	S	S	S	nil	B1
17	PF-43-W18	S	S	S	S	S	S	S	S	nil	B1
18	PF-34-W18	S	S	S	S	S	S	S	S	nil	B1
19	PF-53-W18	S	S	S	S	S	S	S	S	nil	A
20	PF-56-W18	S	S	S	S	S	S	S	S	nil	A
21	PF-49-W18	S	S	S	S	S	S	S	S	nil	B1
22	PF-48-W18	R	S	S	S	S	S	S	S	nil	B1
23	PF-35-W18	S	S	S	S	S	S	S	S	nil	B1
24	PF-46-W18	S	S	S	S	S	S	S	S	nil	B1
25	PF-38-W18	S	S	S	S	S	S	S	S	nil	A
26	PF-36-W18	S	S	S	S	S	S	S	S	nil	B1
27	PF-33-W18	S	S	S	S	S	S	S	S	nil	B1
28	PF-21-W18	S	S	S	S	S	S	S	R	nil	B1
29	PF-20-W18	S	S	S	S	S	S	S	S	nil	B1
30	PF-19-W18	S	S	S	S	S	S	S	S	nil	B1
31	PF-22-W18	S	S	S	S	S	S	S	S	nil	A
32	PF-18-W18	S	S	S	S	S	S	S	S	nil	E
33	PF-25-W18	S	S	S	S	S	S	S	S	nil	B1
34	PF-29-W18	S	S	S	S	S	S	S	S	nil	A
35	PF-28-W18	S	S	S	S	S	S	S	S	nil	B1
36	PF-30-W18	S	S	S	S	S	S	S	S	nil	B1
37	PF-26-W18	S	S	S	S	S	S	S	S	nil	B1
38	PF-32-W18	S	S	S	S	S	S	S	S	nil	B1
39	PF-31-W18	S	S	S	S	S	S	S	S	nil	B1
40	PF-63-W18	S	S	S	S	S	S	S	S	nil	B1
41	PF-27-W18	S	S	S	S	S	S	S	R	nil	B1
42	PF-45-W18	S	S	S	S	S	S	R	S	AmpC	E
43	PF-37-W18	S	S	S	S	S	S	R	S	nil	B1
44	PF-12-W18	S	S	I	S	S	S	I	S	nil	B1
45	PF-52-W18	S	S	R	S	S	S	R	S	AmpC	B1
46	PF-42-W18	S	S	S	S	S	S	R	S	nil	B1
47	PF-39-W18	S	S	S	S	S	S	R	S	nil	B1
48	PF-55-W18	R	S	R	S	S	S	R	S	ESBL	A
			Totara Valley Organic Dairy Farm
		Disc diffusion antimicrobial susceptibility testing Spring 2017
S.No	Strain Name	Te30	Na30	CPD30	CN10	MEM10	CIP10	FOX30	C30	phenotype screening	Phylogeny group
1	TL-48-S17	S	S	S	S	S	S	R	S	nil	B1
2	TL-9-S17	S	S	S	S	S	S	S	S	nil	B1
3	TL-3-S17	S	S	S	S	S	S	S	S	nil	B1
4	TL-27-S17	S	S	S	S	S	S	S	S	nil	Unknown
5	TL-29-S17	S	S	R	S	S	S	R	S	nil	B1
6	TL-31-S17	S	S	R	S	S	S	R	S	nil	B1
7	TL-46-S17	S	S	S	S	S	S	R	S	nil	B1
8	TL-49-S17	S	S	S	S	S	S	S	S	nil	B1
9	TL-35-S17	S	S	R	S	S	S	R	S	nil	B1
10	TL-34-S17	S	S	R	S	S	S	S	S	nil	E
11	TL-24-S17	S	S	S	S	S	S	S	S	nil	B1
12	TL-12-S17	S	S	S	S	S	S	S	S	nil	B1
13	TL-21-S17	S	S	S	S	S	S	S	S	nil	B1
14	TL-17-S17	S	S	S	S	S	S	R	S	nil	B1
15	TL-4-S17	S	S	S	S	S	S	S	S	nil	B1
16	TL-7-S17	S	S	S	S	S	S	S	S	nil	B1
17	TL-32-S17	S	S	S	S	S	S	S	S	nil	E
18	TL-19-S17	S	S	R	S	S	S	R	S	nil	Unknown
19	TL-26-S17	S	S	S	S	S	S	S	S	nil	Unknown
20	TL-22-S17	S	S	R	S	S	S	R	S	nil	Unknown
21	TL-18-S17	S	S	S	S	S	S	S	S	nil	B1
22	TL-10-S17	S	S	S	S	S	S	R	S	nil	B1
23	TL-36-S17	S	S	S	S	S	S	S	S	nil	B1
24	TL-1-S17	S	S	R	S	S	S	R	S	nil	B1
25	TL-16-S17	S	S	S	S	S	S	S	S	nil	B1
26	TL-44-S17	S	S	R	S	S	S	R	S	nil	Unknown
27	TL-6-S17	S	S	S	S	S	S	S	S	nil	B1
28	TL-28-S17	S	S	S	S	S	S	S	S	nil	B1
29	TL-5-S17	S	S	S	S	S	S	S	S	nil	C
30	TL-40-S17	S	S	S	S	S	S	S	S	nil	E
31	TL-45-S17	S	S	S	S	S	S	S	S	nil	B1
32	TL-23-S17	S	S	S	S	S	S	S	S	nil	B1
33	TL-14-S17	S	S	S	S	S	S	S	S	nil	C
34	TL-38-S17	S	S	S	S	S	S	S	S	nil	B1
35	TL-20-S17	S	S	S	S	S	S	R	S	nil	B1
36	TL-50-S17	S	S	S	S	S	S	R	S	nil	Unknown
37	TL-11-S17	S	S	S	S	S	S	S	S	nil	C
38	TL-41-S17	S	S	S	S	S	S	S	S	nil	B1
39	TL-49-S17	S	S	S	S	S	S	S	S	nil	B1
40	TL-43-S17	S	S	S	S	S	S	S	S	nil	B1
41	TL-47-S17	R	S	S	S	S	S	R	S	nil	B1
42	TL-37-S17	S	S	S	S	S	S	R	S	nil	Unknown
43	TL-42-S17	S	S	R	S	S	S	R	S	nil	E
44	TL-2-S17	S	S	R	S	S	S	R	S	nil	C
45	TL-51-S17	S	S	S	S	S	S	R	S	nil	B1
46	TL-21-S17	S	S	S	S	S	S	S	S	nil	B1
47	TL-39-S17	S	S	S	S	S	S	S	S	nil	C
48	TL-25-S17	S	S	S	S	S	S	S	S	nil	B1
49	TL-8-S17	S	S	S	S	S	S	R	S	nil	unknown
50	TL-57-S17	S	S	S	S	S	S	S	S	nil	B1
		Disc diffusion antimicrobial susceptibility testing Spring 2018
S.No	Strain Name	Te30	Na30	CPD30	CN10	MEM10	CIP10	FOX30	C30	phenotype screening	phylogeny group
1	TL-30-S18	S	S	S	S	S	S	S	S	nil	B1
2	TL-34-S18	S	S	S	S	S	S	S	S	nil	B1
3	TL-2-S18	S	S	S	S	S	S	S	S	nil	B1
4	TL-27-S18	S	S	S	S	S	S	S	S	nil	B1
5	TL-17-S18	S	S	S	S	S	S	S	S	nil	B1
6	TL-16-S18	S	S	S	S	S	S	S	S	nil	B1
7	TL-23-S18	S	S	S	S	S	S	S	S	nil	B1
8	TL-24-S18	S	S	S	S	S	S	S	S	nil	B1
9	TL-12-S18	S	S	I	S	S	S	S	S	nil	B1
10	TL-28-S18	S	S	S	S	S	S	S	S	nil	A
11	TL-26-S18	S	S	S	S	S	S	S	S	nil	B1
12	TL-32-S18	S	S	R	S	S	S	S	S	nil	B1
13	TL-45-S18	S	S	S	S	S	S	S	S	nil	E
14	TL-46-S18	S	S	S	S	S	S	S	S	nil	B1
15	TL-47-S18	S	S	S	S	S	S	S	S	nil	B1
16	TL-31-S18	S	S	S	S	S	S	S	S	nil	Clade III, IV or V
17	TL-56-S18	S	S	I	S	S	S	S	S	ESBL	B1
18	TL-30-S18	S	S	S	S	S	S	S	S	nil	B1
19	TL-29-S18	S	S	S	S	S	S	S	S	nil	B1
20	TL-42-S18	S	S	S	S	S	S	S	S	nil	B1
21	TL-52-S18	S	S	S	S	S	S	S	S	nil	B1
22	TL-49-S18	S	S	S	S	S	S	S	S	nil	B1
23	TL-50-S18	S	S	S	S	S	S	S	S	nil	B1
24	TL-51-S18	S	S	S	S	S	S	S	S	nil	E
25	TL-41-S18	S	S	S	S	S	S	S	S	nil	B1
26	TL-44-S18	S	S	S	S	S	S	S	S	nil	B1
27	TL-42-S18	S	S	S	S	S	S	S	S	nil	B1
28	TL-37-S18	S	S	S	S	S	S	S	S	nil	B1
29	TL-36-S18	S	S	S	S	S	S	S	S	nil	B1
30	TL-43-S18	S	S	S	S	S	S	S	S	nil	B1
31	TL-8-S18	S	S	S	S	S	S	S	S	nil	B1
32	TL-9-S18	S	S	S	S	S	S	S	S	nil	B1
33	TL-6-S18	S	S	S	S	S	S	S	S	nil	B1
34	TL-7-S18	S	S	S	S	S	S	S	S	nil	B1
35	TL-18-S18	S	S	S	S	S	S	S	S	nil	B1
36	TL-12-S18	S	S	S	S	S	S	S	S	nil	B1
37	TL-11-S18	S	S	S	S	S	S	S	S	nil	B1
38	TL-10-S18	S	S	S	S	S	S	S	S	nil	B1
39	TL-20-S18	S	S	S	S	S	S	S	S	nil	B1
40	TL-4-S18	S	S	S	S	S	S	S	S	nil	B1
41	TL-5-S18	S	S	S	S	S	S	S	S	nil	B1
42	TL-3-S18	S	S	S	S	S	S	S	S	nil	B1
43	TL-21-S18	S	S	S	S	S	S	S	S	nil	B1
44	TL-14-S18	S	S	S	S	S	S	S	S	nil	B1
45	TL-48-S18	S	S	S	S	S	S	S	S	nil	B1
46	TL-53-S18	S	S	R	S	S	S	S	S	nil	B1
47	TL-19-S18	S	S	S	S	S	S	S	S	nil	B1
48	TL-38-S18	S	S	S	S	S	S	S	S	nil	B1
49	TL-55-S18	S	S	S	S	S	S	S	S	nil	B1
50	TL-54-S18	S	S	R	S	S	S	S	S	ESBL	B1
51	TL-1-S18	S	S	R	S	R	S	R	S	AmpC+	B1
		Disc diffusion antimicrobial susceptibility testing Autumn 2018
S.No	Strain Name	Te30	Na30	CPD30	CN10	MEM10	CIP10	FOX30	C30	phenotype screening	phylogeny group
1	TL-31-A18	S	S	S	S	S	S	S	S	nil	B1
2	TL-29-A18	S	S	S	S	S	S	S	S	nil	B1
3	TL-22-A18	S	S	S	S	S	S	S	S	nil	Unknown
4	TL-15-A18	S	S	S	S	S	S	S	S	nil	B1
5	TL-10-A18	S	S	S	S	S	S	S	S	nil	Unknown
6	TL-47-A18	S	S	S	S	S	S	S	S	nil	B1
7	TL-39-A18	S	S	S	S	S	S	S	S	nil	B1
8	TL-12-A18	S	S	S	S	S	S	R	S	ESBL	B1
9	TL-27-A18	S	S	I	S	S	S	S	S	nil	B1
10	TL-7-A18	S	S	S	S	S	S	S	S	nil	B1
11	TL-9-A18	S	S	S	S	S	S	S	S	nil	Unknown
12	TL-36-A18	S	S	S	S	S	S	R	S	nil	Unknown
13	TL-40-A18	S	S	S	S	S	S	S	S	nil	Unknown
14	TL-18-A18	S	S	S	S	S	S	S	S	nil	A
15	TL-38-A18	S	S	S	S	S	S	S	S	nil	B1
16	TL-20-A18	S	S	S	S	S	S	S	S	nil	B1
17	TL-34-A18	S	S	S	S	S	S	R	S	nil	Unknown
18	TL-42-A18	S	S	S	S	I	S	S	S	nil	B1
19	TL-32-A18	S	S	S	R	S	S	S	S	nil	B1
20	TL-26-A18	S	S	S	S	S	S	R	S	nil	Unknown
21	TL-43-A18	S	S	S	S	S	S	S	S	nil	B1
22	TL-33-A18	S	S	S	S	S	S	R	S	nil	B1
23	TL-19-A18	S	S	S	S	S	S	S	S	nil	B1
24	TL-25-A18	S	S	S	S	S	S	S	S	nil	B1
25	TL-1-A18	S	S	S	S	S	S	S	S	nil	A
26	TL-11-A18	S	S	S	R	S	S	S	S	nil	B1
27	TL-24-A18	S	S	S	S	S	S	S	S	nil	A
28	TL-16-A18	S	S	S	S	S	S	S	S	nil	B1
29	TL-14-A18	S	S	S	R	S	S	S	S	nil	B1
30	TL-48-A18	S	S	S	S	S	S	S	S	nil	B1
31	TL-52-A18	S	S	S	S	S	S	S	S	nil	B1
32	TL-50-A18	S	S	S	S	S	S	S	S	nil	B1
33	TL-13-A18	S	S	S	S	S	S	S	S	nil	B1
34	TL-17-A18	S	S	S	S	S	S	R	S	nil	B1
35	TL-45-A18	S	S	S	S	S	S	S	S	nil	B1
36	TL-53-A18	S	S	S	S	S	S	S	S	nil	B1
37	TL-54-A18	S	S	S	S	S	S	S	S	nil	B1
38	TL-49-A18	S	S	I	S	S	S	R	S	nil	B1
39	TL-46-A18	S	S	S	S	S	S	S	S	nil	B1
40	TL-55-A18	S	S	S	S	S	S	S	S	nil	B1
41	TL-41-A18	S	S	S	S	S	S	S	S	nil	B1
42	TL-21-A18	S	S	S	S	S	S	S	S	nil	B1
43	TL-35-A18	S	S	S	S	S	S	S	S	nil	B1
44	TL-87-A18	S	S	S	S	S	S	R	S	ESBL	B1
45	TL-28-A18	S	S	S	S	S	S	S	S	nil	Clade I + II
46	TL-44-A18	S	S	S	S	S	S	R	S	nil	B1
47	TL-2-A18	S	S	S	I	S	S	I	S	ESBL	B1
48	TL-56-A18	S	S	R	S	S	S	R	S	nil	Clade I + II
		Disc diffusion antimicrobial susceptibility testing Winter 2018
S.No	Strain Name	Te30	Na30	CPD30	CN10	MEM10	CIP10	FOX30	C30	phenotype screening	phylogeny group
1	TL-11-W18	S	S	S	S	S	S	S	S	nil	B1
2	TL-10-W18	S	S	S	S	S	S	S	S	nil	B1
3	TL-12-W18	S	S	S	S	S	S	S	S	nil	B1
4	TL-23-W18	S	S	S	S	S	S	S	S	nil	A
5	TL-3-W18	S	S	S	S	S	S	S	S	nil	A
6	TL-8-W18	S	S	S	S	S	S	S	S	nil	B1
7	TL-20-W18	S	S	S	S	S	S	S	S	nil	A
8	TL-27-W18	S	S	S	S	S	S	S	S	nil	B1
9	TL-14-W18	S	S	S	S	S	S	R	S	nil	B1
10	TL-16-W18	S	S	S	S	S	S	S	S	nil	B1
11	TL-24-W18	S	S	S	S	S	S	S	S	nil	B1
12	TL-1-W18	S	S	S	S	S	S	S	S	nil	A
13	TL-25-W18	S	S	S	S	S	S	S	S	nil	Unknown
14	TL-5-W18	S	S	S	S	S	S	S	S	nil	B1
15	TL-2-W18	S	S	S	S	S	S	S	S	nil	A
16	TL-18-W18	S	S	S	S	S	S	S	S	nil	B1
17	TL-50-W18	S	S	S	S	S	S	S	S	nil	Unknown
18	TL-49-W18	S	S	S	S	S	S	S	S	nil	B1
19	TL-19-W18	S	S	S	S	S	S	S	S	nil	B1
20	TL-21-W18	S	S	S	S	S	S	S	S	nil	B1
21	TL-32-W18	S	S	S	S	S	S	S	S	nil	B1
22	TL-39-W18	S	S	S	S	S	S	S	S	nil	B1
23	TL-40-W18	S	S	S	S	S	S	S	S	nil	B1
24	TL-38-W18	S	S	S	S	S	S	S	S	nil	B1
25	TL-42-W18	S	S	S	S	S	S	S	S	nil	B1
26	TL-43-W18	S	S	S	S	S	S	S	S	nil	B1
27	TL-44-W18	S	S	S	S	S	S	S	S	nil	B1
28	TL-41-W18	S	S	S	S	S	S	S	S	nil	B1
29	TL-33-W18	S	S	S	S	S	S	S	S	nil	B1
30	TL-31-W18	S	S	S	S	S	S	S	S	nil	B1
31	TL-30-W18	S	S	S	S	S	S	S	S	nil	B1
32	TL-29-W18	S	S	S	S	S	S	S	S	nil	B1
33	TL-35-W18	S	S	S	S	S	S	S	R	nil	B1
34	TL-13-W18	S	S	S	S	S	S	S	S	nil	A
35	TL-45-W18	S	S	S	S	S	S	S	S	nil	B1
36	TL-48-W18	S	S	S	S	S	S	S	S	nil	B1
37	TL-47-W18	S	S	S	S	S	S	S	S	nil	B1
38	TL-46-W18	S	S	S	S	S	S	S	S	nil	B1
39	TL-9-W18	S	S	S	S	S	S	S	S	nil	B1
40	TL-22-W18	S	S	S	S	S	S	S	S	nil	B1
41	TL-15-W18	S	S	S	S	S	S	S	S	nil	B1
42	TL-17-W18	S	S	S	S	S	S	S	S	nil	B1
43	TL-4-W18	S	S	S	S	S	S	S	S	nil	B1
44	TL-7-W18	S	S	S	S	S	S	S	S	nil	B1
45	TL-26-W18	S	S	S	S	S	S	S	S	nil	clade III +IV+V
46	TL-28-W18	S	S	S	S	S	S	R	S	nil	A
47	TL-36-W18	S	S	S	S	S	S	R	S	nil	unknown
